# Supplementary material for: 1H NMR metabolomic profiling of resistant and susceptible oil palm root tissues in response to Ganoderma boninense at the nursery stage
Source: Sci Rep. 2025 May 14;15:16784. doi: 10.1038/s41598-025-01691-y (PMC12078656; doi:10.1038/s41598-025-01691-y)
Supplement: Supplementary file 4 — Supplementary Material 4 [file 41598_2025_1691_MOESM4_ESM.xlsx]

## Sheet: Sheet1
	Supplementary Table 1.
	Supplementary Table 1. Exclusive metabolites for resistant, susceptible, and control of root tissues
	Resistant		Susceptible		Control
	Adipic Acid		Fumaric Acid		Adipic Acid
	Acetone		TMAO		TMAO
	Lactate		L-Glycine		Acetone
	Ascorbic Acid		Acetoacetate		L-Glycine
	D-Sorbitol		Lactate		Acetoacetate
	D-Gluconic Acid		Ascorbic Acid		Lactate
	Threitol		D-Sorbitol		Ascorbic Acid
	L-Arabitol		D-Gluconic Acid		D-Sorbitol
	Ethanolamine		Threitol		D-Gluconic Acid
	L-Serine		L-Arabitol		Threitol
	Glyceric Acid		Ethanolamine		L-Arabitol
	alpha-Hydroxyisobutyric Acid		L-Serine		Ethanolamine
	Xylitol		Glyceric Acid		L-Serine
	Guanidinoacetic Acid		alpha-Hydroxyisobutyric Acid		Glyceric Acid
	L-Alanine		Xylitol		alpha-Hydroxyisobutyric Acid
	D-Fructose		Guanidinoacetic Acid		Xylitol
	Glycerol		L-Alanine		Guanidinoacetic Acid
	Methylmalonic Acid		D-Fructose		L-Alanine
	Myo-Inositol		Glycerol		D-Fructose
	L-Valine		Methylmalonic Acid		Glycerol
	Trans-Aconitic Acid		Myo-Inositol		Methylmalonic Acid
	Galactitol		L-Valine		Myo-Inositol
	Propylene Glycol		Trans-Aconitic Acid		L-Valine
	Allantoin		2-Oxoisovalerate		Trans-Aconitic Acid
	N-Acetylglycine		Homovanillic Acid		2-Oxoisovalerate
	Valerate		Galactitol		Galactitol
	Taurine		Propylene Glycol		Propylene Glycol
	Glycogen		Allantoin		Allantoin
	Threonic Acid		N-Acetylglycine		N-Acetylglycine
	Glycolic Acid		2-Propanol		2-Propanol
	2-Oxobutyrate		Taurine		L-Proline
	Sarcosine		beta-Hydroxyisovaleric Acid		Sebacic Acid
	Azelaic Acid		L-Isoleucine		Valerate
	Propionate		L-Leucine		Taurine
	Dimethylsulfone		Malonate		beta-Hydroxyisovaleric Acid
			Aminoadipic acid		Glycogen
			Isovaleric Acid		L-Isoleucine
			2-Aminobutyric Acid		L-Leucine
			Pyrocatechol		Threonic Acid
					Glycolic Acid
					2-Oxobutyrate
					Sarcosine
					Betaine
					Malonate
